# Supplementary material for: NeSSM: A Next-Generation Sequencing Simulator for Metagenomics
Source: PLoS One. 2013 Oct 4;8(10):e75448. doi: 10.1371/journal.pone.0075448 (PMC3790878; doi:10.1371/journal.pone.0075448)
Supplement: Table S1 — A complete list of public datasets used in this paper. (XLSX) [file pone.0075448.s002.xlsx]

## Sheet: Sheet1
Table S1. A complete list of sequence read archives used to estimate the error models.
	Dataset	Platform	remaker
	ERR179390	Illumina	used in Figure 2(A)
	ERR179391	Illumina
	SRR398080	Illumina	used in Figure S1(A)
	SRR398083	Illumina
	ERR022075	Illumina
	SRR031365	454	used in Figure 2(B)
	SRR031369	454
	SRR031370	454
	SRR031374	454
	SRR070458	454	used in Figure S1(B)
	SRR090731	Illumina
	SRR524810	Illumina	used in Figure 4
