# Supplementary material for: NeSSM: A Next-Generation Sequencing Simulator for Metagenomics
Source: PLoS One. 2013 Oct 4;8(10):e75448. doi: 10.1371/journal.pone.0075448 (PMC3790878; doi:10.1371/journal.pone.0075448)
Supplement: Table S3 — A complete list of genomes in LC, MC and HC datasets. (XLSX) [file pone.0075448.s004.xlsx]

## Sheet: Sheet1
Table S3. A complete list of genomes in LC, MC and HC data sets.
	LC
	Abundance	Species	Size (Mbp)	GI
	90	Methanoculleus marisnigri JR1	2.5	126177952
	10	Escherichia coli str. K-12 substr. MG1655	4.6	49175990
	MC
	Abundance	Species	Size (Mbp)	GI
	100	Pseudomonas fluorescens Pf0-1	6.4	255961261
	100	Shigella dysenteriae Sd197	4.4	82775382
	80	Pasteurella multocida subsp. multocida str. Pm70	2.3	15601865
	50	Buchnera aphidicola str. APS	0.6	15616630
	50	Francisella tularensis subsp. tularensis SCHU S4	1.9	255961454
	25	Alcanivorax borkumensis SK2	3.1	110832861
	25	Candidatus Blochmannia floridanus	0.7	33519483
	25	Pseudomonas entomophila L48	5.9	104779316
	5	Escherichia coli str. K-12 substr. MG1655	4.6	49175990
	HC
	Abundance	Species	Size (Mbp)	GI
	100	Agrobacterium tumefaciens str. C58	2.1	159185562
	100	Anabaena variabilis ATCC 29413	6.4	75906225
	100	Archaeoglobus fulgidus DSM 4304	2.2	11497621
	100	Bdellovibrio bacteriovorus HD100	3.8	42521650
	100	Campylobacter jejuni subsp. jejuni 81-176	1.6	121612099
	100	Clostridium acetobutylicum ATCC 824	3.9	15893298
	100	Lactococcus lactis subsp. cremoris SK11	2.4	116510843
	100	Nitrosomonas europaea ATCC 19718	2.8	30248031
	100	Pseudomonas aeruginosa PA7	6.6	152983466
	100	Streptomyces coelicolor A3 (2)	8.7	32141095
	100	Sulfolobus tokodaii str. 7	2.7	24473558
