# Supplementary material for: NeSSM: A Next-Generation Sequencing Simulator for Metagenomics
Source: PLoS One. 2013 Oct 4;8(10):e75448. doi: 10.1371/journal.pone.0075448 (PMC3790878; doi:10.1371/journal.pone.0075448)
Supplement: Table S4 — Details of the mock Dataset F: species and their abundance estimated by NeSSM. (XLSX) [file pone.0075448.s005.xlsx]

## Sheet: SRR072232
Table S4: the list of mock data
	Organism	Abundance	Alias	GI
	Acinetobacter baumannii (ATCC 17978)	0.20393		126640115
	Actinomyces odontolyticus (ATCC 17982)*
	Bacillus cereus (ATCC 10987)	0.01394		42779081
	Bacteroides vulgatus (ATCC 8482)	0.14937		150002608
	Candida albicans (SC5314)*		Candida albicans ATCC MYA-2876
	Clostridium beijerinckii (ATCC 51743)	0.07395	Clostridium beijerinckii NCIMB 8052	150014892
	Deinococcus radiodurans (DSM 20539)#	0.1812	Deinococcus radiodurans R1	15805042and15807672
	Enterococcus faecalis (ATCC 47077)	0.02262	Enterococcus faecalis OG1RF	384511964
	Escherichia coli (ATCC 700926)	0.01925	Escherichia coli MG1655	49175990
	Helicobacter pylori (ATCC 700392)	0.04827	Helicobacter pylori 26695	410024832
	Lactobacillus gasseri (DSM 20243)	0.0005	Lactobacillus gasseri ATCC 33323	116628683
	Listeria monocytogenes (ATCC BAA-679)	0.03384	Listeria monocytogenes EGD-e	16802048
	Methanobrevibacter smithii (ATCC 35061)	0.01291		148642060
	Neisseria meningitidis (ATCC BAA-335)	0.02845	Neisseria meningitidis MC58	77358697
	Propionibacterium acnes (DSM 16379)	0.02869	Propionibacterium acnes KPA171202	50841496
	Pseudomonas aeruginosa (ATCC 47085)	0.00341	Pseudomonas aeruginosa PAO1	110645304
	Rhodobacter sphaeroides (ATCC 17023)#	0.01085	Rhodobacter sphaeroides 2.4.1	77461965and77464988
	Staphylococcus aureus (ATCC BAA-1718)*		Staphylococcus aureus subsp. aureus USA300_TCH959
	Staphylococcus epidermidis (ATCC 12228)	0.07475		27466918
	Streptococcus agalactiae (ATCC BAA-611)	0.00159	Streptococcus agalactiae 2603V/R	22536185
	Streptococcus mutans (ATCC 700610)	0.03139	Streptococcus mutans UA159	347750429
	Streptococcus pneumoniae (ATCC BAA-334)	0.06111	Streptococcus pneumoniae TIGR4	194172857
	*:Those organisms don't have complete genomes in NCBI now, only contigs
	#:There are two chromosomes in this species.
