# Supplementary material for: NeSSM: A Next-Generation Sequencing Simulator for Metagenomics
Source: PLoS One. 2013 Oct 4;8(10):e75448. doi: 10.1371/journal.pone.0075448 (PMC3790878; doi:10.1371/journal.pone.0075448)
Supplement: Table S6 — The correlation coefficient and BC distance between the sequencing coverage bias of each genome in Dataset F and that in the simulated data. (XLSX) [file pone.0075448.s007.xlsx]

## Sheet: result
Table S6: the correlation coefficient and BC distance of coverage bias of each genome (between Dataset F and simulation)
	GI	Name	Abundance	correlation coefficient	BC
	15805042	Deinococcus radiodurans R1 chromosome 1	0.15178	0.99546	0.06792
	150002608	Bacteroides vulgatus ATCC 8482 chromosome	0.14937	0.90492	0.1351
	27466918	Staphylococcus epidermidis ATCC 12228 chromosome	0.07475	0.96335	0.12363
	150014892	Clostridium beijerinckii NCIMB 8052 chromosome	0.07395	0.9228	0.17601
	194172857	Streptococcus pneumoniae TIGR4 chromosome	0.06111	0.90052	0.1368
	410024832	Helicobacter pylori 26695 chromosome	0.04827	0.83068	0.13037
	16802048	Listeria monocytogenes EGD-e	0.03384	0.86313	0.18713
	347750429	Streptococcus mutans UA159 chromosome	0.03139	0.8834	0.16115
	15807672	Deinococcus radiodurans R1 chromosome 2	0.02941	0.99066	0.07202
	50841496	Propionibacterium acnes KPA171202 chromosome	0.02869	0.86504	0.1926
	77358697	Neisseria meningitidis MC58 chromosome	0.02845	0.98836	0.15888
	384511964	Enterococcus faecalis OG1RF chromosome	0.02262	0.84425	0.22411
	49175990	Escherichia coli str. K-12 substr. MG1655 chromosome	0.01925	0.90003	0.26143
	42779081	Bacillus cereus ATCC 10987 chromosome	0.01394	0.91506	0.25348
	148642060	Methanobrevibacter smithii ATCC 35061 chromosome	0.01291	0.86362	0.23596
	77461965	Rhodobacter sphaeroides 2.4.1 chromosome 1	0.0084	0.89801	0.26154
	110645304	Pseudomonas aeruginosa PAO1 chromosome	0.00341	0.625	0.4853
	77464988	Rhodobacter sphaeroides 2.4.1 chromosome 2	0.00245	0.91703	0.25863
	22536185	Streptococcus agalactiae 2603V/R chromosome	0.00159	0.93099	0.24706
	116628683	Lactobacillus gasseri ATCC 33323 chromosome	0.0005	0.49933	0.6286
