# Supplementary material for: NeSSM: A Next-Generation Sequencing Simulator for Metagenomics
Source: PLoS One. 2013 Oct 4;8(10):e75448. doi: 10.1371/journal.pone.0075448 (PMC3790878; doi:10.1371/journal.pone.0075448)
Supplement: Table S8 — Comparison of assembly of NeSSM’s and existing tools’ (MetaSim, GemSIM and Grinder’s) simulation based on Dataset E. (XLSX) [file pone.0075448.s009.xlsx]

## Sheet: Sheet1
Table S8. Comparison of NeSSM and existing tools on the Dataset E.
		Number(contig length>=300bps)	Max contig length(bps)	Average contig length(bps)	N50(bps)
	Dataset E	24999	6358	709	810
	NeSSM#	23541	5712	756	881
	NeSSM*	23660	5905	764	894
	MetaSim#	10578	1124	391	378
	MetaSim*	10792	1204	390	379
	GemSIM#	23665	2680	498	504
	GemSIM*	23932	3111	501	507
	Grinder#	21648	2247	459	457
	Grinder*	21876	2425	463	462
		Number(contig length>=350bps)	Max contig length(bps)	Average contig length(bps)	N50(bps)
	Dataset E	21542	6358	770	854
	NeSSM#	20640	5712	817	925
	NeSSM*	20749	5905	826	942
	MetaSim#	6105	1124	441	428
	MetaSim*	6259	1204	439	426
	GemSIM#	18261	2680	550	549
	GemSIM*	18526	3111	553	552
	Grinder#	15558	2247	512	505
	Grinder*	15917	2425	516	509
		Number(contig length>=400bps)	Max contig length(bps)	Average contig length(bps)	N50(bps)
	Dataset E	18601	6358	833	902
	NeSSM#	18014	5712	881	973
	NeSSM*	18286	5905	886	988
	MetaSim#	3504	1124	492	476
	MetaSim*	3533	1204	491	476
	GemSIM#	14052	2680	603	597
	GemSIM*	14341	3111	605	600
	Grinder#	11417	2247	563	551
	Grinder*	11715	2425	567	558
		Number(contig length>=450bps)	Max contig length(bps)	Average contig length(bps)	N50(bps)
	Dataset E	16281	6358	892	948
	NeSSM#	15869	5712	943	1023
	NeSSM*	16176	5905	947	1031
	MetaSim#	2055	1124	541	522
	MetaSim*	2045	1204	541	524
	GemSIM#	10956	2680	654	642
	GemSIM*	11125	3111	657	647
	Grinder#	8390	2247	613	598
	Grinder*	8688	2425	617	604
	#: Using the community composition supplied by Morgan et al
	*: Using the community composition estimated by NeSSM
